# Supplementary material for: Decoupling of the minority PhD talent pool and assistant professor hiring in medical school basic science departments in the US
Source: eLife. 2016 Nov 17;5:e21393. doi: 10.7554/eLife.21393 (PMC5153246; doi:10.7554/eLife.21393)
Supplement: Source code 1. — DOI: http://dx.doi.org/10.7554/eLife.21393.013 [file elife-21393-code1.mdl]

{UTF-8}
WR Other Aspire PhD Graduates= INTEG (
	WR Other Aspire Graduation-WR Departure,
		4008-438)
	~	PhD Grads
	~		|

URM proportion candidates=
	URM Candidates on the Market/(URM Candidates on the Market+WR Candidates on the Market\
		)
	~	Dmnl
	~		|

WR market dropout=
	IF THEN ELSE( 0.2*WR Candidates on the Market<WR Hiring , 0 , 0.2*WR Candidates on the Market\
		)
	~	PhD Grads
	~		|

URM market dropout=
	IF THEN ELSE( 0.2*URM Candidates on the Market<URM Hiring , 0 , 0.2*URM Candidates on the Market\
		)
	~	PhD Grads
	~		|

WR Hiring=
	MIN(WR Candidates on the Market,Slots Available per Year*(WR Candidates on the Market\
		/(WR Candidates on the Market+URM Candidates on the Market
)))
	~	PhD Grads
	~		|

URM Hiring=
	MIN(URM Candidates on the Market,Slots Available per Year*(URM Candidates on the Market\
		/(URM Candidates on the Market+WR Candidates on the Market
)))
	~	PhD Grads
	~		|

WR Candidates on the Market= INTEG (
	WR Pursuing Faculty Jobs-WR market dropout-WR Hiring,
		511)
	~	PhD Grads
	~		|

URM Candidates on the Market= INTEG (
	URM transition per year+URM Pursuing Faculty Jobs-URM market dropout-URM Hiring,
		19)
	~	PhD Grads
	~		|

URM Pursuing Faculty Jobs=
	URM Faculty Aspire PhD Graduates
	~	PhD Grads
	~		|

URM transition per year=
	(URM Transition Rate)*URM Other Aspire PhD Graduates
	~	PhD Grads
	~		|

URM Other Aspire PhD Graduates= INTEG (
	URM Other Aspire Graduation-URM transition per year-URM Departure,
		110-25.4)
	~	PhD Grads
	~		|

URM Other Aspire Graduation=
	MAX(Baseline Student Growth Rate*URM Other Aspire P0,URM Target Growth Rate*URM Other Aspire P0\
		)
	~	PhD Grads
	~		|

URM Transition Rate=
	0.0025
	~	Dmnl
	~		|

URM Departure=
	URM Other Aspire PhD Graduates*(1-URM Transition Rate)
	~	PhD Grads
	~		|

Proportion URM faculty=
	URM Assistant Professors/(URM Assistant Professors+WR Assistant Professors)
	~	Dmnl
	~		|

Baseline Student Growth Rate=
	1+RAMP( 0.0556 , 7 , 16 )+RAMP(0.0837,23,100)
	~	PhD Grads/Year
	~		|

Initial Leave URM=
	PULSE(0,6)*132/6
	~	Assistant Professors
	~		|

Initial Leave WR=
	PULSE( 0 , 6 )*3246/6
	~	PhD Grads
	~		|

URM Target Growth Rate=
	EXP(0.0728*RAMP( 1 , 0 , 100 ) )
	~	Dmnl
	~		|

URM Faculty Aspire P0=
	34+4/9
	~	Dmnl
	~		|

Slots Available per Year=
	601+1/9+(1063.67-601-1/9)*STEP( 1 , 18 )+RAMP(0,35,100)
	~	PhD Grads/Year
	~		|

URM Assistant Professors= INTEG (
	URM Hiring-Initial Leave URM-URM Tenure or Leave,
		132)
	~	Assistant Professors
	~		|

URM Other Aspire P0=
	64
	~	Dmnl
	~		|

URM Faculty Aspire Graduation=
	URM Faculty Aspire P0*Baseline Student Growth Rate
	~	PhD Grads
	~		|

URM Faculty Aspire PhD Graduates= INTEG (
	URM Faculty Aspire Graduation-URM Pursuing Faculty Jobs,
		25.4)
	~	PhD Grads
	~		|

URM Tenure or Leave=
	DELAY FIXED( URM Hiring , 6 , 0 )
	~	Assistant Professors
	~		|

WR Assistant Professors= INTEG (
	WR Hiring-Initial Leave WR-WR Tenure or Leave,
		3246)
	~	PhD Grads
	~		|

WR Departure=
	WR Other Aspire PhD Graduates
	~	PhD Grads
	~		|

WR Other Aspire Graduation=
	WR Other Aspire P0*Baseline Student Growth Rate
	~	PhD Grads
	~		|

WR Other Aspire P0=
	3500
	~	Dmnl
	~		|

WR Faculty Aspire Graduation=
	WR Faculty Aspire P0*Baseline Student Growth Rate
	~	PhD Grads
	~		|

WR Faculty Aspire PhD Graduates= INTEG (
	WR Faculty Aspire Graduation-WR Pursuing Faculty Jobs,
		438)
	~	PhD Grads
	~		|

WR Faculty Aspire P0=
	566+2/3
	~	Dmnl
	~		|

WR Pursuing Faculty Jobs=
	WR Faculty Aspire PhD Graduates
	~	PhD Grads
	~		|

WR Tenure or Leave=
	DELAY FIXED( WR Hiring , 6 , 0 )
	~	Assistant Professors
	~		|

********************************************************
	.Control
********************************************************~
		Simulation Control Parameters
	|

FINAL TIME  = 100
	~	Year
	~	The final time for the simulation.
	|

INITIAL TIME  = 0
	~	Year
	~	The initial time for the simulation.
	|

SAVEPER  = 
        TIME STEP
	~	Year [0,?]
	~	The frequency with which output is stored.
	|

TIME STEP  = 1
	~	Year [0,?]
	~	The time step for the simulation.
	|

\\\---/// Sketch information - do not modify anything except names
V300  Do not put anything below this section - it will be ignored
*View 1
$192-192-192,0,Times New Roman|12||0-0-0|0-0-0|0-0-255|-1--1--1|-1--1--1|72,72,100,0
10,1,WR Assistant Professors,717,258,40,20,3,3,0,0,0,0,0,0
10,2,URM Assistant Professors,713,375,40,20,3,3,0,0,0,0,0,0
12,3,48,844,262,10,8,0,3,0,0,-1,0,0,0
1,4,6,3,4,0,0,22,0,0,0,-1--1--1,,1|(817,262)|
1,5,6,1,100,0,0,22,0,0,0,-1--1--1,,1|(773,262)|
11,6,48,795,262,6,8,34,3,0,0,1,0,0,0
10,7,WR Tenure or Leave,795,284,62,14,40,131,0,0,-1,0,0,0
12,8,48,895,377,10,8,0,3,0,0,-1,0,0,0
1,9,11,8,4,0,0,22,0,0,0,-1--1--1,,1|(861,376)|
1,10,11,2,100,0,0,22,0,0,0,-1--1--1,,1|(789,376)|
11,11,48,831,376,6,8,34,3,0,0,1,0,0,0
10,12,URM Tenure or Leave,831,399,61,15,40,131,0,0,-1,0,0,0
10,13,URM Candidates on the Market,523,375,40,20,3,3,0,0,0,0,0,0
1,14,16,2,4,0,0,22,0,0,0,-1--1--1,,1|(648,375)|
1,15,16,13,100,0,0,22,0,0,0,-1--1--1,,1|(587,375)|
11,16,220,618,375,6,8,34,3,0,0,1,0,0,0
10,17,URM Hiring,618,391,33,8,40,3,0,0,-1,0,0,0
10,18,WR Candidates on the Market,511,259,40,20,3,3,0,0,0,0,0,0
1,19,21,1,4,0,0,22,0,0,0,-1--1--1,,1|(648,258)|
1,20,21,18,100,0,0,22,0,0,0,-1--1--1,,1|(579,258)|
11,21,236,614,258,6,8,34,3,0,0,1,0,0,0
10,22,WR Hiring,614,274,29,8,40,3,0,0,-1,0,0,0
10,23,WR Faculty Aspire PhD Graduates,347,261,40,20,3,3,0,0,0,0,0,0
10,24,URM Faculty Aspire PhD Graduates,349,376,40,20,3,3,0,0,0,0,0,0
1,25,27,18,4,0,0,22,0,0,0,-1--1--1,,1|(453,260)|
1,26,27,23,100,0,0,22,0,0,0,-1--1--1,,1|(405,260)|
11,27,428,429,260,6,8,34,3,0,0,1,0,0,0
10,28,WR Pursuing Faculty Jobs,429,282,35,14,40,3,0,0,-1,0,0,0
1,29,31,13,4,0,0,22,0,0,0,-1--1--1,,1|(462,375)|
1,30,31,24,100,0,0,22,0,0,0,-1--1--1,,1|(409,375)|
11,31,380,436,375,6,8,34,3,0,0,1,0,0,0
10,32,URM Pursuing Faculty Jobs,436,397,39,14,40,3,0,0,-1,0,0,0
10,33,WR Other Aspire PhD Graduates,350,183,40,20,3,3,0,0,0,0,0,0
10,34,URM Other Aspire PhD Graduates,349,475,40,20,3,3,0,0,0,0,0,0
12,35,48,483,183,10,8,0,3,0,0,-1,0,0,0
1,36,38,35,4,0,0,22,0,0,0,-1--1--1,,1|(453,183)|
1,37,38,33,100,0,0,22,0,0,0,-1--1--1,,1|(406,183)|
11,38,48,428,183,6,8,34,3,0,0,1,0,0,0
10,39,WR Departure,428,205,32,14,40,131,0,0,-1,0,0,0
12,40,48,360,573,10,8,0,3,0,0,-1,0,0,0
1,41,43,40,4,0,0,22,0,0,0,-1--1--1,,1|(359,550)|
1,42,43,34,100,0,0,22,0,0,0,-1--1--1,,1|(359,507)|
11,43,48,359,528,6,8,34,3,0,0,1,0,0,0
10,44,URM Departure,359,553,40,17,40,131,0,0,-1,0,0,0
12,45,48,215,376,10,8,0,3,0,0,-1,0,0,0
1,46,48,24,4,0,0,22,0,0,0,-1--1--1,,1|(291,376)|
1,47,48,45,100,0,0,22,0,0,0,-1--1--1,,1|(243,376)|
11,48,48,267,376,6,8,34,3,0,0,1,0,0,0
10,49,URM Faculty Aspire Graduation,267,404,42,20,40,131,0,0,-1,0,0,0
12,50,48,211,475,10,8,0,3,0,0,-1,0,0,0
1,51,53,34,4,0,0,22,0,0,0,-1--1--1,,1|(290,475)|
1,52,53,50,100,0,0,22,0,0,0,-1--1--1,,1|(240,475)|
11,53,48,265,475,6,8,34,3,0,0,1,0,0,0
10,54,URM Other Aspire Graduation,265,506,40,23,40,131,0,0,-1,0,0,0
1,55,16,11,1,0,0,0,0,64,0,-1--1--1,,1|(714,329)|
1,56,21,6,1,0,0,0,0,64,0,-1--1--1,,1|(717,208)|
12,57,48,214,258,10,8,0,3,0,0,-1,0,0,0
1,58,60,23,4,0,0,22,0,0,0,-1--1--1,,1|(289,258)|
1,59,60,57,100,0,0,22,0,0,0,-1--1--1,,1|(241,258)|
11,60,48,265,258,6,8,34,3,0,0,1,0,0,0
10,61,WR Faculty Aspire Graduation,265,286,43,20,40,131,0,0,-1,0,0,0
12,62,48,203,175,10,8,0,3,0,0,-1,0,0,0
1,63,65,33,4,0,0,22,0,0,0,-1--1--1,,1|(288,175)|
1,64,65,62,100,0,0,22,0,0,0,-1--1--1,,1|(234,175)|
11,65,48,261,175,6,8,34,3,0,0,1,0,0,0
10,66,WR Other Aspire Graduation,261,202,42,19,40,131,0,0,-1,0,0,0
1,67,18,21,1,0,0,0,0,64,0,-1--1--1,,1|(567,221)|
1,68,13,16,1,0,0,0,0,64,0,-1--1--1,,1|(577,411)|
1,69,18,16,1,0,0,0,0,64,0,-1--1--1,,1|(545,331)|
1,70,13,21,1,0,0,0,0,64,0,-1--1--1,,1|(543,297)|
10,71,Slots Available per Year,559,320,38,14,8,131,0,0,0,0,0,0
1,72,71,16,0,0,0,0,0,64,0,-1--1--1,,1|(588,346)|
1,73,71,21,0,0,0,0,0,64,0,-1--1--1,,1|(585,289)|
12,74,48,714,432,10,8,0,3,0,0,-1,0,0,0
1,75,77,74,4,0,0,22,0,0,0,-1--1--1,,1|(714,419)|
1,76,77,2,100,0,0,22,0,0,0,-1--1--1,,1|(714,399)|
11,77,48,714,409,8,6,33,3,0,0,4,0,0,0
10,78,Initial Leave URM,770,409,48,8,40,3,0,0,-1,0,0,0
12,79,48,719,304,10,8,0,3,0,0,-1,0,0,0
1,80,82,79,4,0,0,22,0,0,0,-1--1--1,,1|(719,294)|
1,81,82,1,100,0,0,22,0,0,0,-1--1--1,,1|(719,279)|
11,82,48,719,287,8,6,33,3,0,0,4,0,0,0
10,83,Initial Leave WR,771,287,44,8,40,3,0,0,-1,0,0,0
1,84,33,38,1,0,0,0,0,64,0,-1--1--1,,1|(396,143)|
1,85,34,43,1,0,0,0,0,64,0,-1--1--1,,1|(335,503)|
1,86,23,27,1,0,0,0,0,64,0,-1--1--1,,1|(398,226)|
1,87,24,31,1,0,0,0,0,64,0,-1--1--1,,1|(402,344)|
10,88,URM Target Growth Rate,102,421,59,22,8,131,0,0,0,0,0,0
10,89,URM Faculty Aspire P0,144,343,43,21,8,131,0,0,0,0,0,0
1,90,89,48,1,0,0,0,0,64,0,-1--1--1,,1|(201,331)|
10,91,URM Other Aspire P0,86,462,42,19,8,131,0,0,0,0,0,0
1,92,91,54,1,0,0,0,0,64,0,-1--1--1,,1|(155,497)|
10,93,WR Faculty Aspire P0,137,276,39,17,8,131,0,0,0,0,0,0
1,94,93,60,1,0,0,0,0,64,0,-1--1--1,,1|(209,280)|
10,95,WR Other Aspire P0,126,149,40,18,8,131,0,0,0,0,0,0
1,96,95,65,1,0,0,0,0,64,0,-1--1--1,,1|(202,144)|
10,97,Baseline Student Growth Rate,96,189,43,14,8,3,0,0,0,0,0,0
1,98,97,66,0,0,0,0,0,64,0,-1--1--1,,1|(172,194)|
1,99,97,60,0,0,0,0,0,64,0,-1--1--1,,1|(188,226)|
1,100,88,54,1,0,0,0,0,64,0,-1--1--1,,1|(164,470)|
10,101,URM proportion candidates,472,314,43,14,8,3,0,0,0,0,0,0
1,102,18,101,0,0,0,0,0,64,0,-1--1--1,,1|(493,283)|
1,103,13,101,0,0,0,0,0,64,0,-1--1--1,,1|(499,346)|
1,104,97,49,1,0,0,0,0,64,0,-1--1--1,,1|(81,311)|
1,105,97,54,1,0,0,0,0,64,0,-1--1--1,,1|(2,339)|
10,106,Proportion URM faculty,787,104,44,14,8,3,0,0,0,0,0,0
10,107,WR Assistant Professors,757,147,39,14,8,2,0,3,-1,0,0,0,128-128-128,0-0-0,|12||128-128-128
10,108,URM Assistant Professors,690,53,43,14,8,2,0,3,-1,0,0,0,128-128-128,0-0-0,|12||128-128-128
1,109,108,106,0,0,0,0,0,64,0,-1--1--1,,1|(731,75)|
1,110,107,106,0,0,0,0,0,64,0,-1--1--1,,1|(767,131)|
10,111,URM Transition Rate,445,523,34,19,8,131,0,0,0,0,0,0
1,112,111,43,1,0,0,0,0,64,0,-1--1--1,,1|(396,522)|
1,113,115,13,4,0,0,22,0,0,0,-1--1--1,,1|(523,431)|
1,114,115,34,100,0,0,22,0,0,0,-1--1--1,,1|(453,475)|
11,115,156,523,475,6,8,34,3,0,0,1,0,0,0
10,116,URM transition per year,523,498,46,15,40,131,0,0,-1,0,0,0
1,117,111,116,1,0,0,0,0,64,0,-1--1--1,,1|(505,502)|
1,118,34,116,1,0,0,0,0,64,0,-1--1--1,,1|(422,488)|
12,119,48,511,203,10,8,0,3,0,0,-1,0,0,0
1,120,122,119,4,0,0,22,0,0,0,-1--1--1,,1|(511,215)|
1,121,122,18,100,0,0,22,0,0,0,-1--1--1,,1|(511,235)|
11,122,48,511,225,8,6,33,3,0,0,4,0,0,0
10,123,WR market dropout,550,225,31,14,40,131,0,0,-1,0,0,0
12,124,48,499,430,10,8,0,3,0,0,-1,0,0,0
1,125,127,124,4,0,0,22,0,0,0,-1--1--1,,1|(499,418)|
1,126,127,13,100,0,0,22,0,0,0,-1--1--1,,1|(499,398)|
11,127,48,499,408,8,6,33,3,0,0,4,0,0,0
10,128,URM market dropout,554,408,47,17,40,131,0,0,-1,0,0,0
1,129,16,128,1,0,0,0,0,64,0,-1--1--1,,1|(608,430)|
1,130,21,123,1,0,0,0,0,64,0,-1--1--1,,1|(610,206)|
1,131,18,122,0,0,0,0,0,64,0,-1--1--1,,1|(511,242)|
1,132,13,127,0,0,0,0,0,64,0,-1--1--1,,1|(510,393)|
///---\\\
:L<%^E!@
1:Current.vdf
9:Current
22:$,Dollar,Dollars,$s
22:Hour,Hours
22:Month,Months
22:Person,People,Persons
22:Unit,Units
22:Week,Weeks
22:Year,Years
22:Day,Days
23:0
15:0,0,0,0,0,0
19:100,0
27:2,
34:0,
4:Time
5:Proportion URM faculty
35:Date
36:YYYY-MM-DD
37:2000
38:1
39:1
40:0
41:0
42:1
24:0
25:100
26:100
